# Supplementary material for: No causal relationship between serum vitamin D levels and alcoholic liver disease: a two-sample bidirectional Mendelian randomization study
Source: Front Nutr. 2024 Jul 31;11:1292954. doi: 10.3389/fnut.2024.1292954 (PMC11322509; doi:10.3389/fnut.2024.1292954)
Supplement: Supplementary file 1 [file Data_Sheet_1.ZIP › Supplementary Materials(Vitamin D Deficiency and Alcoholic Liver Disease Mendelian Randomization Study)/MR analysis results1.csv]

	id.exposure	id.outcome	outcome	exposure	method	nsnp	b	se	pval	lo_ci	up_ci	or	or_lci95	or_uci95
1	finn-b-E4_VIT_D_DEF	finn-b-ALCOLIVER	Alcoholic liver disease (ALCOLIVER) || id:finn-b-ALCOLIVER	|| id:finn-b-E4_VIT_D_DEF	MR Egger	15	0.00590583361889455	0.028769845451997	0.840533884001386	-0.0504830634670195	0.0622947307048086	1.00592330743648	0.950770031283957	1.0642759733155
2	finn-b-E4_VIT_D_DEF	finn-b-ALCOLIVER	Alcoholic liver disease (ALCOLIVER) || id:finn-b-ALCOLIVER	|| id:finn-b-E4_VIT_D_DEF	Weighted median	15	-0.0172464733831238	0.0227436235252108	0.448271837187294	-0.0618239754925369	0.0273310287262893	0.982901395744969	0.940048343775124	1.02770794731437
3	finn-b-E4_VIT_D_DEF	finn-b-ALCOLIVER	Alcoholic liver disease (ALCOLIVER) || id:finn-b-ALCOLIVER	|| id:finn-b-E4_VIT_D_DEF	Inverse variance weighted	15	-0.0225026639671456	0.0168756716809099	0.18238806879717	-0.0555789804617291	0.0105736525274379	0.977748632499633	0.945937310154497	1.01062975113939
4	finn-b-E4_VIT_D_DEF	finn-b-ALCOLIVER	Alcoholic liver disease (ALCOLIVER) || id:finn-b-ALCOLIVER	|| id:finn-b-E4_VIT_D_DEF	Simple mode	15	-0.0137513710672845	0.0374073465327054	0.718660817816316	-0.0870697702713871	0.0595670281368181	0.986342747123845	0.916613141054506	1.06137690071144
5	finn-b-E4_VIT_D_DEF	finn-b-ALCOLIVER	Alcoholic liver disease (ALCOLIVER) || id:finn-b-ALCOLIVER	|| id:finn-b-E4_VIT_D_DEF	Weighted mode	15	-0.0137513710672845	0.0375941429058375	0.719993396970288	-0.087435891162726	0.0599331490281571	0.986342747123845	0.916277611260272	1.06176556411293
