# Supplementary material for: No causal relationship between serum vitamin D levels and alcoholic liver disease: a two-sample bidirectional Mendelian randomization study
Source: Front Nutr. 2024 Jul 31;11:1292954. doi: 10.3389/fnut.2024.1292954 (PMC11322509; doi:10.3389/fnut.2024.1292954)
Supplement: Supplementary file 1 [file Data_Sheet_1.ZIP › Supplementary Materials(Vitamin D Deficiency and Alcoholic Liver Disease Mendelian Randomization Study)/MR analysis results2.csv]

	id.exposure	id.outcome	outcome	exposure	method	nsnp	b	se	pval	lo_ci	up_ci	or	or_lci95	or_uci95
1	ALD	Vitamin D deficiency	Vitamin D deficiency	ALD	MR Egger	22	0.255061268198728	0.237004801875225	0.294655279259211	-0.209468143476712	0.719590679874168	1.29054068755404	0.811015475154943	2.05359246186303
2	ALD	Vitamin D deficiency	Vitamin D deficiency	ALD	Weighted median	22	0.103785830619163	0.166614093215468	0.533342696667985	-0.222777792083155	0.430349453321481	1.10936283791923	0.800292660903294	1.53779481716991
3	ALD	Vitamin D deficiency	Vitamin D deficiency	ALD	Inverse variance weighted	22	0.112001827070669	0.111982358285883	0.317226379138969	-0.107483595169662	0.331487249310999	1.11851490424895	0.898091255364629	1.39303838396589
4	ALD	Vitamin D deficiency	Vitamin D deficiency	ALD	Simple mode	22	0.018507953946457	0.272605357281876	0.94651321832291	-0.515798546326019	0.552814454218933	1.01868028766582	0.597023653168876	1.73813805026144
5	ALD	Vitamin D deficiency	Vitamin D deficiency	ALD	Weighted mode	22	0.0599898532477861	0.224468350361015	0.791881410030896	-0.379968113459803	0.499947819955375	1.06182577240769	0.683883215534332	1.64863524259514
