# Supplementary material for: No causal relationship between serum vitamin D levels and alcoholic liver disease: a two-sample bidirectional Mendelian randomization study
Source: Front Nutr. 2024 Jul 31;11:1292954. doi: 10.3389/fnut.2024.1292954 (PMC11322509; doi:10.3389/fnut.2024.1292954)
Supplement: Supplementary file 1 [file Data_Sheet_1.ZIP › Supplementary Materials(Vitamin D Deficiency and Alcoholic Liver Disease Mendelian Randomization Study)/Pleiotropy analysis2.csv]

	id.exposure	id.outcome	outcome	exposure	egger_intercept	se	pval
1	ALD	Vitamin D deficiency	Vitamin D deficiency	ALD	-0.0620620479454548	0.0904563498497749	0.500527605313337
