# Supplementary material for: No causal relationship between serum vitamin D levels and alcoholic liver disease: a two-sample bidirectional Mendelian randomization study
Source: Front Nutr. 2024 Jul 31;11:1292954. doi: 10.3389/fnut.2024.1292954 (PMC11322509; doi:10.3389/fnut.2024.1292954)
Supplement: Supplementary file 1 [file Data_Sheet_1.ZIP › Supplementary Materials(Vitamin D Deficiency and Alcoholic Liver Disease Mendelian Randomization Study)/dat.csv]

SNP	effect_allele.exposure	other_allele.exposure	effect_allele.outcome	other_allele.outcome	beta.exposure	beta.outcome	eaf.exposure	eaf.outcome	remove	palindromic	ambiguous	id.outcome	chr	pos	se.outcome	samplesize.outcome	pval.outcome	outcome	originalname.outcome	outcome.deprecated	mr_keep.outcome	data_source.outcome	pos.exposure	se.exposure	samplesize.exposure	pval.exposure	chr.exposure	id.exposure	exposure	mr_keep.exposure	pval_origin.exposure	data_source.exposure	action	mr_keep
rs12809078	T	A	T	A	1.0252	-0.0838	0.07395	0.07412	FALSE	TRUE	FALSE	ALD	12	116882258	0.0764	NA	0.2727	ALD	Alcoholic liver disease (ALCOLIVER)	Alcoholic liver disease (ALCOLIVER) || ||	TRUE	igd	116882258	0.2267	NA	6.09E-06	12	Vitamin D Deficiency	Vitamin D Deficiency	TRUE	reported	igd	2	TRUE
rs1618112	A	C	A	C	2.5282	-0.193	0.01443	0.0144	FALSE	FALSE	FALSE	ALD	13	40974216	0.1605	NA	0.2292	ALD	Alcoholic liver disease (ALCOLIVER)	Alcoholic liver disease (ALCOLIVER) || ||	TRUE	igd	40974216	0.5481	NA	3.97E-06	13	Vitamin D Deficiency	Vitamin D Deficiency	TRUE	reported	igd	2	TRUE
rs17293059	C	A	C	A	0.8164	-0.0813	0.113	0.1128	FALSE	FALSE	FALSE	ALD	12	79748109	0.0611	NA	0.1837	ALD	Alcoholic liver disease (ALCOLIVER)	Alcoholic liver disease (ALCOLIVER) || ||	TRUE	igd	79748109	0.178	NA	4.50E-06	12	Vitamin D Deficiency	Vitamin D Deficiency	TRUE	reported	igd	2	TRUE
rs191245781	C	T	C	T	2.9661	-0.1671	0.01268	0.01266	FALSE	FALSE	FALSE	ALD	12	55939325	0.1725	NA	0.3328	ALD	Alcoholic liver disease (ALCOLIVER)	Alcoholic liver disease (ALCOLIVER) || ||	TRUE	igd	55939325	0.6095	NA	1.14E-06	12	Vitamin D Deficiency	Vitamin D Deficiency	TRUE	reported	igd	2	TRUE
rs1943958	G	A	G	A	2.3009	-0.0559	0.02179	0.02184	FALSE	FALSE	FALSE	ALD	21	31420720	0.1344	NA	0.6775	ALD	Alcoholic liver disease (ALCOLIVER)	Alcoholic liver disease (ALCOLIVER) || ||	TRUE	igd	31420720	0.4555	NA	4.38E-07	21	Vitamin D Deficiency	Vitamin D Deficiency	TRUE	reported	igd	2	TRUE
rs2782984	A	G	A	G	-0.7385	0.0016	0.8649	0.8648	FALSE	FALSE	FALSE	ALD	13	105420026	0.0559	NA	0.9769	ALD	Alcoholic liver disease (ALCOLIVER)	Alcoholic liver disease (ALCOLIVER) || ||	TRUE	igd	105420026	0.1626	NA	5.60E-06	13	Vitamin D Deficiency	Vitamin D Deficiency	TRUE	reported	igd	2	TRUE
rs4689985	G	A	G	A	0.9366	0.065	0.07922	0.07929	FALSE	FALSE	FALSE	ALD	4	5097269	0.0707	NA	0.3579	ALD	Alcoholic liver disease (ALCOLIVER)	Alcoholic liver disease (ALCOLIVER) || ||	TRUE	igd	5097269	0.2113	NA	9.35E-06	4	Vitamin D Deficiency	Vitamin D Deficiency	TRUE	reported	igd	2	TRUE
rs55813571	G	A	G	A	-0.4919	0.0648	0.5594	0.5594	FALSE	FALSE	FALSE	ALD	3	158727046	0.0387	NA	0.0943909	ALD	Alcoholic liver disease (ALCOLIVER)	Alcoholic liver disease (ALCOLIVER) || ||	TRUE	igd	158727046	0.1077	NA	4.98E-06	3	Vitamin D Deficiency	Vitamin D Deficiency	TRUE	reported	igd	2	TRUE
rs56027902	A	G	A	G	1.7837	-0.0244	0.02637	0.02631	FALSE	FALSE	FALSE	ALD	11	130518342	0.1228	NA	0.8428	ALD	Alcoholic liver disease (ALCOLIVER)	Alcoholic liver disease (ALCOLIVER) || ||	TRUE	igd	130518342	0.3968	NA	6.94E-06	11	Vitamin D Deficiency	Vitamin D Deficiency	TRUE	reported	igd	2	TRUE
rs6904437	G	A	G	A	0.6125	-0.012	0.2047	0.2047	FALSE	FALSE	FALSE	ALD	6	130754722	0.0473	NA	0.8	ALD	Alcoholic liver disease (ALCOLIVER)	Alcoholic liver disease (ALCOLIVER) || ||	TRUE	igd	130754722	0.1348	NA	5.49E-06	6	Vitamin D Deficiency	Vitamin D Deficiency	TRUE	reported	igd	2	TRUE
rs76932715	G	A	G	A	3.6208	0.044	0.008034	0.008057	FALSE	FALSE	FALSE	ALD	14	42087076	0.2156	NA	0.8383	ALD	Alcoholic liver disease (ALCOLIVER)	Alcoholic liver disease (ALCOLIVER) || ||	TRUE	igd	42087076	0.7837	NA	3.84E-06	14	Vitamin D Deficiency	Vitamin D Deficiency	TRUE	reported	igd	2	TRUE
rs77301237	G	A	G	A	4.5147	0.2063	0.007517	0.00752	FALSE	FALSE	FALSE	ALD	6	42329979	0.2256	NA	0.3604	ALD	Alcoholic liver disease (ALCOLIVER)	Alcoholic liver disease (ALCOLIVER) || ||	TRUE	igd	42329979	0.8738	NA	2.38E-07	6	Vitamin D Deficiency	Vitamin D Deficiency	TRUE	reported	igd	2	TRUE
rs77883004	T	C	T	C	1.2902	-0.0185	0.05197	0.05189	FALSE	FALSE	FALSE	ALD	20	42429159	0.0867	NA	0.8312	ALD	Alcoholic liver disease (ALCOLIVER)	Alcoholic liver disease (ALCOLIVER) || ||	TRUE	igd	42429159	0.2662	NA	1.25E-06	20	Vitamin D Deficiency	Vitamin D Deficiency	TRUE	reported	igd	2	TRUE
rs79896089	C	A	C	A	2.4857	-0.0785	0.01591	0.01585	FALSE	FALSE	FALSE	ALD	7	144624827	0.1556	NA	0.613999	ALD	Alcoholic liver disease (ALCOLIVER)	Alcoholic liver disease (ALCOLIVER) || ||	TRUE	igd	144624827	0.5309	NA	2.84E-06	7	Vitamin D Deficiency	Vitamin D Deficiency	TRUE	reported	igd	2	TRUE
rs970469	C	T	C	T	2.4666	0.0126	0.01609	0.01614	FALSE	FALSE	FALSE	ALD	20	1932603	0.1511	NA	0.9336	ALD	Alcoholic liver disease (ALCOLIVER)	Alcoholic liver disease (ALCOLIVER) || ||	TRUE	igd	1932603	0.5213	NA	2.23E-06	20	Vitamin D Deficiency	Vitamin D Deficiency	TRUE	reported	igd	2	TRUE
