# Supplementary material for: No causal relationship between serum vitamin D levels and alcoholic liver disease: a two-sample bidirectional Mendelian randomization study
Source: Front Nutr. 2024 Jul 31;11:1292954. doi: 10.3389/fnut.2024.1292954 (PMC11322509; doi:10.3389/fnut.2024.1292954)
Supplement: Supplementary file 1 [file Data_Sheet_1.ZIP › Supplementary Materials(Vitamin D Deficiency and Alcoholic Liver Disease Mendelian Randomization Study)/dat2.csv]

SNP	effect_allele.exposure	other_allele.exposure	effect_allele.outcome	other_allele.outcome	beta.exposure	beta.outcome	eaf.exposure	eaf.outcome	remove	palindromic	ambiguous	id.outcome	chr	pos	se.outcome	samplesize.outcome	pval.outcome	outcome	originalname.outcome	outcome.deprecated	mr_keep.outcome	data_source.outcome	pval.exposure	chr.exposure	samplesize.exposure	se.exposure	pos.exposure	id.exposure	exposure	mr_keep.exposure	pval_origin.exposure	data_source.exposure	action	mr_keep
rs111421035	T	C	T	C	0.7339	0.4853	0.01588	0.01585	FALSE	FALSE	FALSE	Vitamin D deficiency	2	174899908	0.4246	NA	0.2531	Vitamin D deficiency	Vitamin D deficiency	Vitamin D deficiency || ||	TRUE	igd	6.98E-06	2	NA	0.1633	174899908	ALD	ALD	TRUE	reported	igd	2	TRUE
rs112348788	G	C	G	C	0.3721	-0.0468	0.0561	0.05614	FALSE	TRUE	FALSE	Vitamin D deficiency	12	12209666	0.2254	NA	0.8355	Vitamin D deficiency	Vitamin D deficiency	Vitamin D deficiency || ||	TRUE	igd	9.36E-06	12	NA	0.084	12209666	ALD	ALD	TRUE	reported	igd	2	TRUE
rs112593694	C	A	C	A	0.5879	-0.0585	0.02908	0.0291	FALSE	FALSE	FALSE	Vitamin D deficiency	1	179228130	0.3148	NA	0.8525	Vitamin D deficiency	Vitamin D deficiency	Vitamin D deficiency || ||	TRUE	igd	7.87E-07	1	NA	0.119	179228130	ALD	ALD	TRUE	reported	igd	2	TRUE
rs115230528	C	T	C	T	0.5239	0.7675	0.03176	0.03181	FALSE	FALSE	FALSE	Vitamin D deficiency	3	97982035	0.3107	NA	0.0134899	Vitamin D deficiency	Vitamin D deficiency	Vitamin D deficiency || ||	TRUE	igd	7.17E-06	3	NA	0.1167	97982035	ALD	ALD	TRUE	reported	igd	2	TRUE
rs115926286	G	A	G	A	0.4955	-0.0572	0.04398	0.04409	FALSE	FALSE	FALSE	Vitamin D deficiency	1	74658530	0.2614	NA	0.8268	Vitamin D deficiency	Vitamin D deficiency	Vitamin D deficiency || ||	TRUE	igd	5.28E-07	1	NA	0.0988	74658530	ALD	ALD	TRUE	reported	igd	2	TRUE
rs11800356	A	G	A	G	0.4381	-0.0194	0.04557	0.04566	FALSE	FALSE	FALSE	Vitamin D deficiency	1	57257346	0.2553	NA	0.9394	Vitamin D deficiency	Vitamin D deficiency	Vitamin D deficiency || ||	TRUE	igd	3.45E-06	1	NA	0.0944	57257346	ALD	ALD	TRUE	reported	igd	2	TRUE
rs12203274	C	A	C	A	0.5479	0.4291	0.02821	0.02831	FALSE	FALSE	FALSE	Vitamin D deficiency	6	114969046	0.321	NA	0.1813	Vitamin D deficiency	Vitamin D deficiency	Vitamin D deficiency || ||	TRUE	igd	6.11E-06	6	NA	0.1212	114969046	ALD	ALD	TRUE	reported	igd	2	TRUE
rs2294915	T	C	T	C	0.4063	0.0478	0.2748	0.2749	FALSE	FALSE	FALSE	Vitamin D deficiency	22	44340904	0.1177	NA	0.6848	Vitamin D deficiency	Vitamin D deficiency	Vitamin D deficiency || ||	TRUE	igd	2.87E-20	22	NA	0.044	44340904	ALD	ALD	TRUE	reported	igd	2	TRUE
rs28605677	T	C	T	C	0.257	-0.2586	0.1326	0.1323	FALSE	FALSE	FALSE	Vitamin D deficiency	5	24365309	0.1565	NA	0.0983694	Vitamin D deficiency	Vitamin D deficiency	Vitamin D deficiency || ||	TRUE	igd	6.48E-06	5	NA	0.057	24365309	ALD	ALD	TRUE	reported	igd	2	TRUE
rs59934550	C	T	C	T	-0.1863	-0.1152	0.3882	0.3881	FALSE	FALSE	FALSE	Vitamin D deficiency	17	46242955	0.1077	NA	0.2851	Vitamin D deficiency	Vitamin D deficiency	Vitamin D deficiency || ||	TRUE	igd	1.87E-06	17	NA	0.0391	46242955	ALD	ALD	TRUE	reported	igd	2	TRUE
rs62046967	A	G	A	G	0.3197	-0.1463	0.07888	0.07885	FALSE	FALSE	FALSE	Vitamin D deficiency	16	88212127	0.1963	NA	0.4563	Vitamin D deficiency	Vitamin D deficiency	Vitamin D deficiency || ||	TRUE	igd	9.07E-06	16	NA	0.072	88212127	ALD	ALD	TRUE	reported	igd	2	TRUE
rs700082	C	G	C	G	-0.2543	0.2144	0.8433	0.8433	FALSE	TRUE	FALSE	Vitamin D deficiency	9	125866070	0.1447	NA	0.1384	Vitamin D deficiency	Vitamin D deficiency	Vitamin D deficiency || ||	TRUE	igd	1.35E-06	9	NA	0.0526	125866070	ALD	ALD	TRUE	reported	igd	2	TRUE
rs7105095	T	C	T	C	0.5197	-0.3328	0.03333	0.03334	FALSE	FALSE	FALSE	Vitamin D deficiency	11	112523239	0.2906	NA	0.2522	Vitamin D deficiency	Vitamin D deficiency	Vitamin D deficiency || ||	TRUE	igd	2.38E-06	11	NA	0.1101	112523239	ALD	ALD	TRUE	reported	igd	2	TRUE
rs71595715	A	G	A	G	0.2263	0.0761	0.1774	0.1772	FALSE	FALSE	FALSE	Vitamin D deficiency	4	3851569	0.14	NA	0.5869	Vitamin D deficiency	Vitamin D deficiency	Vitamin D deficiency || ||	TRUE	igd	9.72E-06	4	NA	0.0512	3851569	ALD	ALD	TRUE	reported	igd	2	TRUE
rs72771724	T	C	T	C	1.0688	0.2427	0.012	0.01204	FALSE	FALSE	FALSE	Vitamin D deficiency	2	13575156	0.5157	NA	0.637801	Vitamin D deficiency	Vitamin D deficiency	Vitamin D deficiency || ||	TRUE	igd	2.07E-07	2	NA	0.2058	13575156	ALD	ALD	TRUE	reported	igd	2	TRUE
rs75299728	T	C	T	C	0.7537	0.6648	0.0183	0.0183	FALSE	FALSE	FALSE	Vitamin D deficiency	9	12272490	0.3929	NA	0.0906296	Vitamin D deficiency	Vitamin D deficiency	Vitamin D deficiency || ||	TRUE	igd	6.13E-07	9	NA	0.1511	12272490	ALD	ALD	TRUE	reported	igd	2	TRUE
rs75407439	T	A	T	A	0.9658	0.001	0.01216	0.01219	FALSE	TRUE	FALSE	Vitamin D deficiency	1	223278281	0.4899	NA	0.9984	Vitamin D deficiency	Vitamin D deficiency	Vitamin D deficiency || ||	TRUE	igd	6.88E-07	1	NA	0.1945	223278281	ALD	ALD	TRUE	reported	igd	2	TRUE
rs75978489	T	A	T	A	1.7842	0.2479	0.00368	0.003698	FALSE	TRUE	FALSE	Vitamin D deficiency	1	219034806	0.9326	NA	0.7903	Vitamin D deficiency	Vitamin D deficiency	Vitamin D deficiency || ||	TRUE	igd	5.89E-06	1	NA	0.3938	219034806	ALD	ALD	TRUE	reported	igd	2	TRUE
rs79136091	A	G	A	G	0.8362	0.1044	0.01659	0.01651	FALSE	FALSE	FALSE	Vitamin D deficiency	7	36440277	0.4173	NA	0.8025	Vitamin D deficiency	Vitamin D deficiency	Vitamin D deficiency || ||	TRUE	igd	2.87E-07	7	NA	0.1629	36440277	ALD	ALD	TRUE	reported	igd	2	TRUE
rs79453342	A	C	A	C	1.0349	-0.1613	0.009506	0.009522	FALSE	FALSE	FALSE	Vitamin D deficiency	11	77238094	0.5391	NA	0.7648	Vitamin D deficiency	Vitamin D deficiency	Vitamin D deficiency || ||	TRUE	igd	1.77E-06	11	NA	0.2166	77238094	ALD	ALD	TRUE	reported	igd	2	TRUE
rs9560679	G	A	G	A	0.2359	0.1186	0.1627	0.1627	FALSE	FALSE	FALSE	Vitamin D deficiency	13	91383416	0.1436	NA	0.409	Vitamin D deficiency	Vitamin D deficiency	Vitamin D deficiency || ||	TRUE	igd	5.65E-06	13	NA	0.052	91383416	ALD	ALD	TRUE	reported	igd	2	TRUE
rs998300	A	G	A	G	0.2445	0.0135	0.8194	0.8194	FALSE	FALSE	FALSE	Vitamin D deficiency	10	106398315	0.1373	NA	0.9218	Vitamin D deficiency	Vitamin D deficiency	Vitamin D deficiency || ||	TRUE	igd	1.26E-06	10	NA	0.0505	106398315	ALD	ALD	TRUE	reported	igd	2	TRUE
